# Supplementary material for: Alterations in Gene Array Patterns in Dendritic Cells from Aged Humans
Source: PLoS One. 2014 Sep 5;9(9):e106471. doi: 10.1371/journal.pone.0106471 (PMC4156347; doi:10.1371/journal.pone.0106471)
Supplement: Table S2 — Classification by cellular function of genes displayed in Figure 3 . These are genes with age-associated expression changes in cells derived from 4 young and 5 aged individual donors. Expression level means, standard errors, p-statistics and per-array values are tabulated. (XLS) [file pone.0106471.s003.xls]

## Sheet: Fold changes
Supplementary Table 2. Classification by cellular function of genes with age-associated expression changes in cells derived from 4 young and 5 aged individual donors; relevant Fold Change and p-values were used to prepare Fig. 3
Immune response
Gene Identifier	Probe ID	Gene ID	Ratio	Direction	p-value	Young Mean	Young SEM	Aged Mean	Aged SEM
NM_015986	205474_at	CRLF3	1.51	Down	0.0212824	10.051	0.177258	9.45958	0.071599
NM_001222	208095_s_at	CAMK2G	1.56	Down	0.020005	11.6917	0.09202	11.0457	0.183825
NM_000270	201695_s_at	NP	1.63	Down	0.0154854	9.8765	0.166536	9.17178	0.128879
NM_002827	202716_at	PTPN1	1.63	Down	0.0374808	9.26946	0.2035	8.56546	0.16908
NM_002309	205266_at	LIF	1.99	Down	0.0454249	5.94419	0.358604	4.94931	0.165965
AI633888	205285_s_at	FYB	2.03	Down	0.0315843	7.77222	0.237128	6.74977	0.279438
NM_018384	218805_at	GIMAP5	2.19	Down	0.0339741	9.3967	0.484157	8.26657	0.05573
NM_024318	208594_x_at	LILRB3	2.63933	Down	0.004691	8.18384	0.242756	6.78367	0.038384
BF673699	214352_s_at	KRAS	2.73	Down	0.0450668	9.83876	0.226069	8.39061	0.527434
NM_000595	206975_at	LTA	2.8	Down	0.0442506	6.39356	0.553401	4.90829	0.190921
AF036905	209881_s_at	LAT	2.85	Down	0.0448999	8.50177	0.592948	6.99238	0.073269
AB004903	203372_s_at	SOCS2	2.85	Down	0.0264248	5.62923	0.434237	4.11634	0.280682
AF229062	211824_x_at	NLRP1	2.97	Down	0.0156285	5.59398	0.340576	4.02374	0.324262
NM_006435	201315_x_at	IFITM2	3.09	Down	0.0496548	10.6144	0.569919	8.9872	0.339965
NM_006137	214551_s_at	CD7	3.52	Down	0.0176522	6.75115	0.457841	4.93518	0.322835
M87789	211430_s_at	IGHG1	3.66	Down	0.0493112	11.0824	0.643528	9.21155	0.406928
NM_001548	203153_at	IFIT1	3.67	Down	0.048107	5.85944	0.659839	3.98388	0.572624
NM_001549	204747_at	IFIT3	3.7	Down	0.0582518	8.3573	1.27078	6.47001	0.376356
AF074393	204633_s_at	RPS6KA5	3.72	Down	0.0458302	8.68962	0.393523	6.79347	0.64443
AF043179	211796_s_at	IL23	4.33	Down	0.0491276	12.3004	0.650054	10.187	0.561743
NM_002462	202086_at	MX1	4.62	Down	0.037348	10.3569	0.790327	8.15011	0.2486
NM_002371	204777_s_at	MAL	4.64	Down	0.0467302	11.6301	0.705192	9.41481	0.538427
NM_000655	204563_at	SELL	4.93	Down	0.0255537	10.5315	0.511679	8.23136	0.587725
NM_000732	213539_at	CD3D	5.01	Down	0.0324316	11.5116	0.731866	9.18671	0.41097
NM_003641	201601_x_at	IFITM1	5.82	Down	0.0315488	10.5814	0.84594	8.04079	0.336428
NM_002201	204698_at	ISG20	6.01	Down	0.0289708	9.32356	0.806366	6.73638	0.413102
L01087	210039_s_at	PRKCQ	6.37	Down	0.0413482	8.04551	0.912071	5.37361	0.484143
D13720	211339_s_at	ITK	6.86	Down	0.0363378	9.60414	0.542456	6.82579	0.8816
AW006735	205758_at	CD8A	8.16	Down	0.0461512	11.3158	0.992552	8.28635	0.690061
NM_002416	203915_at	CXCL9	8.22	Down	0.0427965	8.73955	0.747784	5.70016	0.921017
NM_001565	204533_at	CXCL10	13.17	Down	0.040251	8.12575	0.944119	4.40692	1.06891
NM_004931	207979_s_at	CD8B	14.23	Down	0.00506028	9.89701	0.862618	6.06661	0.217342
NM_030930	220998_s_at	UNC93B1	1.54	Up	0.0438473	8.87236	0.129532	9.49399	0.207205
BE615277	212662_at	PVR	1.57	Up	0.00814426	7.46557	0.130153	8.12051	0.107297
NM_002859	201087_at	PXN	1.65	Up	0.0471067	9.14379	0.194416	9.86809	0.216235
BG034972	205458_at	MC1R	1.74	Up	0.0239984	5.49058	0.129719	6.28923	0.23244
NM_002828	204935_at	PTPN2	1.77	Up	0.00605628	3.89485	0.124255	4.71516	0.154139
NM_006068	207446_at	TLR6	1.91	Up	0.0200176	3.97215	0.24912	4.90847	0.163537
NM_025195	202241_at	TRIB1	2.06	Up	0.0206932	11.5794	0.210429	12.621	0.259715
NM_006566	207315_at	CD226	2.20288	Up	0.036	7.542	0.379928	8.68139	0.250452
D45421	210839_s_at	ENPP2	2.4	Up	0.00191959	8.06777	0.159448	9.32949	0.179809
BC001766	209686_at	S100B	3.40334	Up	0.030093	6.21083	0.298353	7.97778	0.445726
Cell migration, Cell adhesion, and Lipid metabolic processes
Gene Identifier	Probe ID	Gene ID	Ratio	Direction	p-value	Young Mean	Young SEM	Aged Mean	Aged SEM
NM_005761	206471_s_at	PLXNC1	1.56	Down	0.0241279	5.18262	0.195039	4.54046	0.088863
NM_000724	207776_s_at	CACNB2	1.62403	Down	0.049562	3.99172	0.237558	3.29214	0.081627
NM_004491	202046_s_at	GRLF1	1.78404	Down	0.01092	5.19483	0.180317	4.35968	0.045925
AL541302	212190_at	SERPINE2	2.14	Down	0.0383453	5.51196	0.316311	4.41205	0.270244
NM_018556	220485_s_at	SIRPG	2.33	Down	0.0354168	5.21582	0.437082	3.99409	0.114879
NM_004763	203337_x_at	ITGB1BP1	2.41	Down	0.0221955	7.50038	0.161774	6.23241	0.381334
NM_030778	220999_s_at	CYFIP2	2.44	Down	0.0477113	8.84907	0.432381	7.56264	0.286018
NM_004480	203988_s_at	FUT8	2.47	Down	0.0485802	7.19536	0.429618	5.89127	0.307575
BF673699	214352_s_at	KRAS	2.73	Down	0.0450668	9.83876	0.226069	8.39061	0.527434
S70123	217173_s_at	LDLR	2.96088	Down	0.026632	7.0524	0.383409	5.53594	0.591801
NM_001838	206337_at	CCR7	3.09	Down	0.0149705	10.1286	0.305996	8.50146	0.372758
AI433595	203470_s_at	PLEK	3.23234	Down	0.043836	10.8332	0.322352	9.14062	0.485027
NM_005512	203835_at	LRRC32	3.48	Down	0.0259491	5.64869	0.430858	3.85159	0.453371
NM_006720	200965_s_at	ABLIM1	3.63	Down	0.0477913	9.07512	0.544	7.21663	0.515319
NM_005816	206761_at	CD96	4.33	Down	0.0331243	6.98281	0.77463	4.86861	0.369395
NM_005356	204891_s_at	LCK	4.81	Down	0.0407331	10.7876	0.751568	8.52037	0.443101
NM_000655	204563_at	SELL	4.93	Down	0.0255537	10.5315	0.511679	8.23136	0.587725
AI431643	212590_at	RRAS2	5.92	Down	0.0259209	6.55266	0.77574	3.98603	0.399942
M74777	211478_s_at	DPP4	7.11	Down	0.00498439	7.44172	0.48865	4.61091	0.436664
D28586	216322_at	CD58	1.52	Up	0.0437128	5.04317	0.119456	5.64657	0.204669
NM_013385	219183_s_at	CYTH4	1.53	Up	0.0436847	10.6042	0.137688	11.2178	0.197746
NM_000256	208040_s_at	MYBPC3	1.54	Up	0.0166611	4.30539	0.13036	4.9256	0.136356
NM_002859	201087_at	PXN	1.65	Up	0.0471067	9.14379	0.194416	9.86809	0.216235
AL136663	221538_s_at	PLXNA1	1.75	Up	0.036413	6.8354	0.193923	7.64368	0.230613
AB014573	213471_at	NPHP4	1.81	Up	0.0234771	4.29962	0.106492	5.15951	0.264337
NM_001331	208407_s_at	CTNND1	1.85	Up	0.0414554	8.58474	0.290919	9.46915	0.179904
N73970	213488_at	SNED1	1.93	Up	0.0225127	5.02813	0.260565	5.97417	0.16828
AL117592	221980_at	EMILIN2	1.98	Up	0.0484821	5.78861	0.357423	6.77616	0.237979
NM_025195	202241_at	TRIB1	2.06	Up	0.0206932	11.5794	0.210429	12.621	0.259715
J03202	200770_s_at	LAMC1	2.1	Up	0.0298681	7.5265	0.293396	8.59574	0.23757
NM_006566	207315_at	CD226	2.20288	Up	0.036	7.542	0.379928	8.68139	0.250452
AB028957	213435_at	SATB2	2.26	Up	0.04333	5.24218	0.398876	6.41541	0.228306
M85289	201655_s_at	HSPG2	2.36	Up	0.0219314	5.87726	0.179085	7.11348	0.360607
NM_012072	202878_s_at	CD93	2.37	Up	0.0465087	9.45928	0.33007	10.707	0.374272
D45421	210839_s_at	ENPP2	2.4	Up	0.00191959	8.06777	0.159448	9.32949	0.179809
NM_021991	201015_s_at	JUP	2.47	Up	0.0319302	8.97382	0.391717	10.2773	0.257195
NM_003830	220000_at	SIGLEC5	2.97	Up	0.0288304	6.10222	0.519022	7.67406	0.181189
W46291	213790_at	ADAM12	3.81	Up	0.0472726	7.43178	0.841277	9.36208	0.27806
NM_001649	204967_at	SHROOM2	10.77	Up	0.0118286	3.22354	0.745403	6.65186	0.606793
Cell cycle
Gene Identifier	Probe ID	Gene ID	Ratio	Direction	p-value	Young Mean	Young SEM	Aged Mean	Aged SEM
NM_015986	205474_at	CRLF3	1.51	Down	0.0212824	10.051	0.177258	9.45958	0.071599
BG258639	221507_at	TNPO2	1.51	Down	0.0123324	8.19805	0.124231	7.60728	0.111971
AI983505	214773_x_at	TIPRL	1.57	Down	0.0294891	8.70187	0.052624	8.04886	0.223663
BF718610	202102_s_at	BRD4	1.62758	Down	0.04	9.6671	0.076408	8.96437	0.296047
NM_016821	205760_s_at	OGG1	1.84	Down	0.0473091	7.71243	0.251887	6.83455	0.256516
AL545523	201267_s_at	PSMC3	2.00614	Down	0.022	10.2259	0.222014	9.22148	0.324543
U91543	208807_s_at	CHD3	2.02	Down	0.0193463	8.08148	0.370186	7.06889	0.071644
NM_030653	208149_x_at	DDX11	2.06	Down	0.0441495	7.45411	0.247004	6.41496	0.326365
BF669264	214794_at	PA2G4	2.16	Down	0.0450263	8.99529	0.231886	7.88667	0.372975
AI824012	202600_s_at	NRIP1	2.5	Down	0.0400015	8.59	0.199845	7.26823	0.464862
M68520	204252_at	CDK2	2.58	Down	0.0474247	8.75695	0.408111	7.3895	0.368832
NM_003579	204558_at	RAD54L	2.66	Down	0.0295587	5.36442	0.476743	3.95086	0.142892
AI983033	213378_s_at	DDX12	2.73	Down	0.035081	6.7359	0.346881	5.28745	0.40649
NM_002915	204128_s_at	RFC3	2.87	Down	0.0456809	5.54558	0.598326	4.02239	0.302965
NM_004111	204768_s_at	FEN1	2.88	Down	0.047389	7.98761	0.640022	6.46302	0.26038
BF973178	215942_s_at	GTSE1	3	Down	0.0359946	5.80073	0.573104	4.21605	0.135195
AF279900	210983_s_at	MCM7	3.22	Down	0.0444767	9.36799	0.647312	7.68222	0.154186
NM_004526	202107_s_at	MCM2	3.28	Down	0.0462308	9.83793	0.652059	8.12257	0.209369
NM_004702	205034_at	CCNE2	4.4	Down	0.0441131	5.71894	0.508298	3.58095	0.671148
NM_014264	204887_s_at	PLK4	4.43	Down	0.0458386	5.19778	0.836445	3.05099	0.176849
NM_004153	205085_at	ORC1L	5.06	Down	0.0457276	4.58668	0.926946	2.24844	0.081461
NM_018063	220085_at	HELLS	6.19	Down	0.0417565	6.88579	0.705147	4.25617	0.735811
L01087	210039_s_at	PRKCQ	6.37	Down	0.0413482	8.04551	0.912071	5.37361	0.484143
NM_012310	218355_at	KIF4A	6.65	Down	0.0472559	5.90107	1.0979	3.16774	0.032317
NM_012310	218355_at	KIF4A	6.65	Down	0.0472559	5.90107	1.0979	3.16774	0.032317
AU147044	212023_s_at	MKI67	8.52	Down	0.0435777	6.36603	1.17546	3.27449	0.299744
NM_018492	219148_at	PBK	8.6	Down	0.0362217	6.03908	1.14562	2.93531	0.14947
NM_001255	202870_s_at	CDC20	8.78	Down	0.0318402	7.50269	1.28388	4.3686	0.282629
D88357	210559_s_at	CDC2	9.23	Down	0.0489089	6.57561	1.25966	3.3699	0.327198
NM_001168	202095_s_at	BIRC5	9.42	Down	0.048363	7.66354	1.1893	4.42763	0.547614
AF098158	210052_s_at	TPX2	10.1	Down	0.0489739	7.57986	1.18763	4.24395	0.652052
AA824369	204901_at	BTRC	1.51	Up	0.0300232	4.98642	0.172415	5.58302	0.121524
NM_005195	203973_s_at	CEBPD	1.58	Up	0.0420681	8.98537	0.178542	9.64654	0.184574
Y07846	31874_at	GAS2L1	1.64	Up	0.0184796	8.86994	0.142676	9.58802	0.172734
AI375486	203525_s_at	APC	1.65	Up	0.0429077	8.26277	0.271042	8.98842	0.082968
NM_000314	204054_at	PTEN	1.66	Up	0.004618	5.58803	0.013018	6.32143	0.127522
NM_016653	218833_at	ZAK	1.67	Up	0.045066	5.12846	0.222568	5.86557	0.189146
NM_006622	201939_at	PLK2	1.68	Up	0.0235232	3.64388	0.140672	4.39239	0.20448
AW003635	214220_s_at	ALMS1	1.81	Up	0.0224414	6.5148	0.202794	7.37319	0.194821
NM_025054	219810_at	VCPIP1	2.55684	Up	0.044906	4.74924	0.419185	6.1036	0.71342
AF162666	210379_s_at	TLK1	3.03	Up	0.00991493	4.88954	0.347023	6.48663	0.253828
Transcription
Gene Identifier	Probe ID	Gene ID	Ratio	Direction	p-value	Young Mean	Young SEM	Aged Mean	Aged SEM
NM_015986	205474_at	CRLF3	1.51	Down	0.0212824	10.051	0.177258	9.45958	0.071599
BF675004	201544_x_at	PABPN1	1.51	Down	0.016828	11.6179	0.076532	11.0224	0.164652
NM_031280	221437_s_at	MRPS15	1.59	Down	0.0344157	9.57901	0.179051	8.90649	0.169855
NM_005804	201584_s_at	DDX39	1.7	Down	0.0297169	11.0135	0.209861	10.2496	0.168809
AA704766	212078_s_at	MLL	1.77	Down	0.0225016	7.49899	0.224065	6.67261	0.152279
AK026521	216941_s_at	TAF1B	1.8	Down	0.000130755	6.09512	0.080227	5.24357	0.056862
NM_004343	200935_at	CALR	1.87328	down	0.038	8.93765	0.096393	8.03208	0.382963
U91543	208807_s_at	CHD3	2.02	Down	0.0193463	8.08148	0.370186	7.06889	0.071644
NM_014285	214507_s_at	EXOSC2	2.07	Down	0.0251681	6.4593	0.292135	5.40886	0.200742
NM_021809	218724_s_at	TGIF2	2.17	Down	0.0110374	7.2667	0.255668	6.14631	0.17374
AV756536	204917_s_at	MLLT3	2.23	Down	0.0440256	4.31427	0.444635	3.15912	0.094732
AI824012	202600_s_at	NRIP1	2.5	Down	0.0400015	8.59	0.199845	7.26823	0.464862
NM_022898	219528_s_at	BCL11B	3.47	Down	0.0148409	9.06174	0.323693	7.26825	0.420268
AF213666	210752_s_at	MLX	1.54	Up	0.0284379	6.07741	0.089146	6.70216	0.198614
NM_005195	203973_s_at	CEBPD	1.58	Up	0.0420681	8.98537	0.178542	9.64654	0.184574
NM_001181	206130_s_at	ASGR2	1.62	Up	0.0370528	7.3182	0.241093	8.01075	0.095817
NM_003456	206416_at	ZNF205	1.62	Up	0.0366437	6.10432	0.22091	6.80218	0.138266
NM_030580	219801_at	ZNF34	1.71	Up	0.0149531	6.30361	0.158608	7.07418	0.164249
BG034972	205458_at	MC1R	1.74	Up	0.0239984	5.49058	0.129719	6.28923	0.23244
NM_005149	206838_at	TBX19	1.87	Up	0.040655	5.95273	0.169129	6.85885	0.304696
M60721	214438_at	HLX	1.96	Up	0.0145844	10.2556	0.225734	11.2291	0.176795
BE567032	215167_at	MED14	2.07	Up	0.0141986	4.66579	0.260027	5.71719	0.164534
NM_014772	204303_s_at	KIAA0427	2.1	Up	0.0180389	5.22508	0.163775	6.29374	0.288148
AB028957	213435_at	SATB2	2.26	Up	0.04333	5.24218	0.398876	6.41541	0.228306
NM_003505	204451_at	FZD1	2.83	Up	0.0244023	8.02235	0.478943	9.52131	0.149601
Oxidation-reduction
Gene Identifier	Probe ID	Gene ID	Ratio	Direction	p-value	Young Mean	Young SEM	Aged Mean	Aged SEM
AI057637	49452_at	ACACB	2.95	Up	0.0118941	5.90579	0.214458	7.46825	0.382603
NM_001353	204151_x_at	AKR1C1	2.8	Up	0.00705635	4.91943	0.154519	6.40241	0.33622
U05598	209699_x_at	AKR1C2	2.27	Up	0.0158201	4.69527	0.200178	5.87968	0.29409
NM_000689	212224_at	ALDH1A1	2.24516	Down	0.031499	9.93698	0.307685	8.77016	0.185895
BC000185	210687_at	CPT1A	1.52	Up	0.0217766	4.17181	0.17054	4.77672	0.097935
AA135522	212510_at	GPD1L	2.25	Up	0.0398209	9.13003	0.415216	10.3024	0.168857
BC000306	201035_s_at	HADH	1.71	Down	0.026389	7.53458	0.209813	6.69016	0.127954
NM_002224	201189_s_at	ITPR3	3.11	Down	0.0281573	7.96343	0.333703	6.32628	0.460859
NM_000240	204389_at	MAOA	1.5	Up	0.0156651	9.33477	0.16824	9.92063	0.05014
AF213666	210752_s_at	MLX	1.54	Up	0.0284379	6.07741	0.089146	6.70216	0.198614
NM_006623	201397_at	PHGDH	6.07	Down	0.0173344	7.23996	0.798163	4.63753	0.041886
AF136970	221605_s_at	PIPOX	2.05	Up	0.0289919	7.32951	0.306966	8.36472	0.193
AB019695	211177_s_at	TXNRD2	1.97	Up	0.0422214	6.92689	0.269012	7.90412	0.268321
NM_024592	218800_at	SRD5A3	2.37	Up	0.0239915	4.71767	0.395742	5.96112	0.122981
NM_014080	219727_at	DUOX2	1.54	Up	0.0249269	2.6085	0.147376	3.2274	0.147229

## Sheet: Heat maps
Supplementary Table 2. Classification by cellular function of genes with age-associated expression changes in cells derived from 4 young and 5 aged individual donors, as displayed by the heat maps in Fig. 3.
Immune response
Gene Identifier	Proble ID	Gene ID	Young 1	Young 2	Young 3	Young 4	Aged 1	Aged 2	Aged 3	Aged 4	Aged 5
NM_001549	204747_at	IFIT3	6.32388	8.15975	11.9943	6.95128	5.85545	7.55072	7.20439	5.75295	5.98652
BC001766	209686_at	S100B	7.16742	6.76692	5.98233	9.39667	8.31709	7.58175	9.12223	9.26496	9.30229
L35594	209392_at	ENPP2	9.64314	9.6824	9.71728	9.11505	10.2456	10.5907	11.7504	11.1911	10.7386
AI817942	214032_at	ZAP70	6.51294	8.04312	9.43035	9.4285	6.4584	7.53483	5.91696	4.87697	6.28557
NM_001548	203153_at	IFIT1	4.20147	6.69639	7.11796	5.42192	3.31074	3.29446	6.08266	4.30631	2.92525
NM_018384	218805_at	GIMAP5	8.19637	9.53131	10.5565	9.30261	8.14817	8.41313	8.23453	8.15541	8.38161
M87789	211430_s_at	IGHG1	9.56526	11.7106	10.5578	12.4959	8.55596	10.3859	9.09988	10.0476	8.80446
AF036905	209881_s_at	LAT	7.03996	8.15841	9.81359	8.99512	6.93822	7.17924	7.02027	6.42597	6.83178
AB004903	203372_s_at	SOCS2	4.38284	5.68846	6.24586	6.19977	4.55019	3.87354	3.43774	4.09027	4.6039
BE615277	212662_at	PVR	7.51437	7.80859	7.21278	7.32654	8.01807	7.87811	8.36163	8.44099	8.22424
NM_003641	201601_x_at	IFITM1	8.66782	9.83965	12.561	11.2571	7.54407	8.78532	7.40384	6.46867	8.42995
NM_006435	201315_x_at	IFITM2	9.68424	10.2453	12.1263	11.4155	8.22696	9.6635	9.4688	9.50189	9.76833
NM_000732	213539_at	CD3D	9.77064	10.9471	13.1229	12.2056	9.19957	9.96926	8.04811	7.76536	9.52992
NM_030930	220998_s_at	UNC93B1	8.99594	9.03337	8.48547	8.97464	9.21227	9.24708	9.41543	9.78544	10.1012
NM_002309	205266_at	LIF	5.03481	5.70587	6.5379	6.49818	5.38361	4.84444	4.98036	4.01132	4.58882
BG034972	205458_at	MC1R	5.67604	5.28133	5.75093	5.25402	5.78406	6.04638	6.82818	5.88668	6.49828
NM_015986	205474_at	CRLF3	9.77427	10.4007	10.5741	10.4646	9.97614	9.83923	9.82121	9.18681	9.5802
AW006735	205758_at	CD8A	9.4305	10.1713	13.9188	11.7425	6.69	9.75218	7.64144	7.87839	9.06179
NM_002859	201087_at	PXN	9.36303	9.52129	8.63933	9.0515	9.60208	9.44889	10.4105	9.55867	10.0109
NM_002828	204935_at	PTPN2	4.23568	3.74586	3.67954	3.91831	4.35201	5.10087	4.7497	4.31939	4.65805
L01087	210039_s_at	PRKCQ	6.36286	7.23845	10.5943	7.98642	5.27794	6.73313	4.46185	3.88014	5.0215
NM_025195	202241_at	TRIB1	12.0751	11.2704	11.1922	11.78	12.4767	12.6882	12.0345	12.0382	13.2844
AF043179	211796_s_at	IL23A	11.0262	11.4072	13.7719	12.9962	10.6946	11.024	8.53376	9.07731	10.4956
NM_006566	207315_at	CD226	8.60737	8.13869	7.0951	9.36234	8.93492	9.67018	8.94495	7.48232	8.58944
NM_000595	206975_at	LTA	5.60041	5.44277	6.70818	7.82288	4.75174	5.15617	5.27933	4.34495	4.44592
U88964	33304_at	ISG20	8.41116	8.4587	11.3279	10.7957	7.66641	8.1676	7.32243	6.3898	6.23336
NM_004931	207979_s_at	CD8B	7.9044	9.05042	11.6419	10.9913	5.5243	6.46714	5.91137	5.72034	6.36364
NM_000270	201695_s_at	NP	9.72277	9.47981	10.1648	10.1386	9.43232	8.82752	9.14501	9.58876	9.28226
AI829961	214049_x_at	CD7	7.50438	8.05729	7.65287	9.03454	6.80335	7.44053	6.31661	6.01517	6.4547
NM_006068	207446_at	TLR6	4.71146	3.75532	3.79649	3.62534	5.22011	4.90032	5.05479	4.37768	4.45865
AF074393	204633_s_at	RPS6KA5	7.86898	8.28642	9.67128	8.9318	7.93731	7.87739	5.58268	6.0386	5.77651
NM_001222	208095_s_at	CAMK2G	11.7651	11.7522	11.8292	11.4203	11.4594	11.2301	10.8503	10.867	10.643
NM_024318	208594_x_at	LILRB3	7.70467	7.87753	8.57237	5.80898	6.71555	6.6214	6.60259	7.34001	7.72853
NM_002462	202086_at	MX1	9.52588	9.04863	12.6108	10.2421	8.37269	8.46823	8.35131	7.30449	7.40822
BC000879	210663_s_at	KYNU	10.2586	9.90376	10.0348	9.98667	10.0083	9.22355	9.23216	9.47934	9.77225
NM_000655	204563_at	SELL	9.72383	10.5606	9.87557	11.9662	9.53463	8.90977	7.13381	7.59388	7.34723
NM_002416	203915_at	CXCL9	7.34925	9.60473	10.3969	7.60734	4.92267	8.34952	5.39816	3.01417	4.1303
NM_001565	204533_at	CXCL10	6.45578	8.39323	10.678	6.97597	2.32319	7.31073	4.54487	2.39482	3.4489
AF229062	211824_x_at	NLRP1	5.46934	5.36251	6.56557	4.97851	4.44615	4.54677	3.12509	3.79384	3.97697
NM_002371	204777_s_at	MAL	11.0547	12.2821	9.97799	13.2055	10.2015	10.4826	8.49791	7.84218	8.47722
NM_002827	202716_at	PTPN1	9.67235	8.71641	9.43805	9.25102	8.59351	8.83351	8.08082	8.19496	8.75399
D13720	211339_s_at	ITK	8.75619	8.58368	10.6507	10.426	6.85364	9.15003	4.88896	4.03405	6.41052
AI633888	205285_s_at	FYB	8.20662	7.8391	7.94343	7.09971	6.6176	6.78774	6.12096	5.98991	7.47276
Cell migration, Cell adhesion, and Lipid metabolic processes
Gene Identifier	Proble ID	Gene ID	Young 1	Young 2	Young 3	Young 4	Aged 1	Aged 2	Aged 3	Aged 4	Aged 5
J03202	200770_s_at	LAMC1	7.14806	8.14343	6.91699	7.89752	8.38502	8.05279	8.80817	8.34076	9.13699
W46291	213790_at	ADAM12	7.65923	8.83968	5.01382	8.21441	10.3	8.68805	9.51468	9.38001	8.92765
AB028957	213435_at	SATB2	4.98117	6.30242	4.39669	5.28845	6.1648	6.28933	7.09152	5.64803	6.11598
N73970	213488_at	SNED1	4.75269	5.40666	4.43333	5.51985	6.203	5.59525	5.79173	6.04559	6.30672
NM_003830	220000_at	SIGLEC5	6.26772	4.65082	7.11387	6.37649	7.56484	7.29421	8.16164	7.53429	7.67556
NM_000256	208040_s_at	MYBPC3	4.16536	4.35213	4.56463	4.60329	4.79081	4.70521	5.08616	5.19281	5.4182
AB014573	213471_at	NPHP4	4.23577	4.32239	4.06457	4.57574	4.65848	4.75006	5.66638	4.85375	5.56311
AL136663	221538_s_at	PLXNA1	6.7302	7.38318	6.46884	6.7594	7.13727	7.43843	8.20733	7.20272	7.7917
NM_005816	206761_at	CD96	5.30963	6.3756	8.96926	7.27675	4.30672	6.25444	4.85645	4.17709	4.74835
D45421	210839_s_at	ENPP2	8.30507	8.06703	8.28175	7.61723	8.92864	9.12339	9.65055	9.35841	9.61539
NM_005356	204891_s_at	LCK	8.9491	10.2231	12.2989	11.6795	8.61847	9.3692	7.27958	6.83576	8.81425
NM_012072	202878_s_at	CD93	9.92064	10.602	9.22738	9.16164	10.6849	10.114	11.8663	10.0862	11.0589
NM_004480	203988_s_at	FUT8	6.2259	6.97305	8.08814	8.00414	5.90394	6.80485	6.13954	5.43972	5.11247
AL541302	212190_at	SERPINE2	4.63448	5.46684	6.01219	5.93433	4.87252	4.87348	4.06617	4.31474	3.83603
M85289	201655_s_at	HSPG2	6.35169	5.82012	5.48228	5.85494	6.68319	6.32294	7.77465	7.04594	7.67312
NM_013385	219183_s_at	CYTH4	10.7749	10.526	10.2513	10.8644	10.9482	10.9292	11.7775	11.2691	11.2163
NM_002859	201087_at	PXN	9.36303	9.52129	8.63933	9.0515	9.60208	9.44889	10.4105	9.55867	10.0109
D28586	216322_at	CD58	5.17194	5.29586	4.94743	4.75745	6.20461	5.42085	5.68668	5.07556	5.27414
NM_030778	220999_s_at	CYFIP2	8.21131	8.60208	9.75865	10.1015	8.57333	8.15831	7.2756	6.71508	7.34784
NM_018556	220485_s_at	SIRPG	4.38005	5.03508	5.00134	6.4468	4.20441	4.13338	3.68964	3.30853	3.94893
NM_005761	206471_s_at	PLXNC1	4.72494	5.0788	5.6616	5.26514	4.78038	4.56806	4.38862	3.95705	4.42478
NM_001331	208407_s_at	CTNND1	9.06346	9.0778	7.91026	8.28742	9.22669	9.12419	9.62488	9.61304	9.90083
NM_025195	202241_at	TRIB1	12.0751	11.2704	11.1922	11.78	12.4767	12.6882	12.0345	12.0382	13.2844
NM_006566	207315_at	CD226	8.60737	8.13869	7.0951	9.36234	8.93492	9.67018	8.94495	7.48232	8.58944
AI431643	212590_at	RRAS2	5.21098	5.36108	8.44881	7.18978	4.25916	4.8266	3.93815	2.55266	2.9202
NM_004763	203337_x_at	ITGB1BP1	7.17453	7.27986	7.70291	7.84422	7.1211	6.08807	6.43353	7.38781	5.28693
AL117592	221980_at	EMILIN2	6.59674	5.8368	4.85499	5.86591	6.48619	6.01497	7.33666	6.88985	7.15312
M74777	211478_s_at	DPP4	6.04617	7.7861	7.61609	8.31852	5.82675	4.56299	3.77643	3.23806	4.27746
NM_021991	201015_s_at	JUP	10.0618	8.93176	8.21755	8.68417	9.50985	10.5922	10.4631	10.3812	10.544
NM_006720	200965_s_at	ABLIM1	8.30055	8.14918	9.35617	10.4946	7.94021	8.23222	6.1028	6.3319	6.5913
NM_001649	204967_at	SHROOM2	5.29901	2.8603	1.75013	2.9847	7.26625	6.3595	7.88792	4.7657	5.09379
NM_001838	206337_at	CCR7	9.64504	9.89766	9.94671	11.0249	8.72091	9.43284	7.71443	7.72336	8.13768
NM_000655	204563_at	SELL	9.72383	10.5606	9.87557	11.9662	9.53463	8.90977	7.13381	7.59388	7.34723
NM_005512	203835_at	LRRC32	5.24059	4.71619	5.93624	6.70172	3.32557	5.11055	3.31853	2.76546	4.73782
NM_004491	202046_s_at	GRLF1	5.65221	5.17695	5.35921	4.95556	4.77089	4.69981	4.49528	4.96062	5.44501
BF673699	214352_s_at	KRAS	10.0764	9.57025	10.7396	9.74507	8.7954	9.59325	7.15853	8.12703	8.97714
AI433595	203470_s_at	PLEK	11.584	10.7112	11.7073	11.3104	10.1064	10.2041	8.47233	11.1278	11.1144
NM_000724	207776_s_at	CACNB2	4.6697	3.97326	4.10713	3.26811	3.4571	3.53916	3.82059	3.46718	3.58882
S70123	217173_s_at	LDLR	7.73655	6.53702	7.19455	6.18763	5.93348	6.48271	4.1663	5.67705	5.70883
Cell cycle
Gene Identifier	Proble ID	Gene ID	Young 1	Young 2	Young 3	Young 4	Aged 1	Aged 2	Aged 3	Aged 4	Aged 5
NM_001255	202870_s_at	CDC20	3.99273	7.24698	9.77604	8.995	4.53566	5.40309	3.86014	4.04183	4.00227
D88357	210559_s_at	CDC2	3.07902	6.69397	9.00449	7.52496	3.36453	4.18182	3.35404	2.58887	2.5792
NM_012310	218355_at	KIF4A	2.33131	4.86506	8.51967	6.70804	2.58383	2.45359	2.38363	2.33688	2.28828
NM_018492	219148_at	PBK	4.47373	5.92139	8.09753	7.26127	2.87553	3.31724	2.95694	2.69973	2.59153
AF098158	210052_s_at	TPX2	2.52229	7.43475	10.4377	8.74745	5.24392	5.61082	2.7156	4.00939	3.94023
NM_004153	205085_at	ORC1L	4.59113	4.36832	6.44277	6.09989	2.89397	2.60693	2.36328	3.01255	2.96463
NM_001168	202095_s_at	BIRC5	3.68668	7.16148	10.119	8.78255	4.62435	5.53498	4.63681	3.01655	2.91439
AU159942	201291_s_at	TOP2A	3.63314	5.03591	8.43219	7.31292	3.59967	4.75807	3.40137	3.4118	3.3573
AU147044	212023_s_at	MKI67	3.06254	5.69262	9.26435	6.87401	3.15367	4.15259	2.84221	2.77784	2.94948
NM_014264	204887_s_at	PLK4	4.28608	5.11382	7.13411	5.48063	2.93409	3.57778	2.85427	3.11359	2.83784
BF973178	215942_s_at	GTSE1	5.35147	5.53876	7.57069	6.22527	4.29162	4.51307	5.09144	4.88727	4.05736
NM_025054	219810_at	VCPIP1	6.59674	6.17707	4.56271	5.19294	6.80697	5.68572	7.90237	5.98794	6.4442
NM_004111	204768_s_at	FEN1	7.89108	7.27251	9.39562	8.68558	7.00145	7.02382	5.75056	5.97881	6.56045
AF279900	210983_s_at	MCM7	5.29183	8.70487	10.6802	10.1958	7.77083	7.71565	7.25456	7.19803	7.98786
AA824369	204901_at	BTRC	8.38426	5.39018	5.99122	5.48943	5.64277	6.02476	6.00088	5.81225	6.01672
NM_004526	202107_s_at	MCM2	7.0077	9.17648	11.2921	10.4989	8.32409	8.56038	7.59152	7.43498	8.01429
BC000149	204127_at	RFC3	10.5702	7.71054	8.95987	8.61716	7.3251	7.40553	7.17693	6.28647	6.28186
BC000903	208808_s_at	HMGB2	5.66747	11.2752	13.1664	12.4086	10.3974	11.2371	9.97647	9.89226	9.79481
NM_018454	219978_s_at	NUSAP1	7.20881	5.86275	9.58661	7.63276	5.40076	5.33727	4.35138	5.1003	5.31566
U91543	208807_s_at	CHD3	4.32893	7.72483	8.70228	8.69001	6.96729	7.31516	7.11717	7.0457	6.89913
NM_003579	204558_at	RAD54L	5.75268	4.85657	6.45725	5.81495	3.82755	4.31198	4.02054	3.82149	3.64337
NM_000314	204054_at	PTEN	9.77427	5.99031	5.7489	5.9814	6.48163	6.27382	6.82206	5.39768	5.3372
NM_015986	205474_at	CRLF3	8.47971	10.4007	10.5741	10.4646	9.97614	9.83923	9.82121	9.18681	9.5802
AI375486	203525_s_at	APC	4.59717	8.92026	7.72582	7.92529	8.99612	8.87249	9.22037	8.2443	8.86471
Y07846	31874_at	GAS2L1	3.99726	8.99177	8.53518	8.75882	9.36662	9.22536	9.82117	9.7658	9.93894
NM_006622	201939_at	PLK2	6.36286	3.31348	3.59266	3.67213	4.20637	3.98694	4.43533	4.165	4.94094
L01087	210039_s_at	PRKCQ	7.85167	7.23845	10.5943	7.98642	5.27794	6.73313	4.46185	3.88014	5.0215
M68520	204252_at	CDK2	6.33475	8.58833	9.82965	8.75816	7.9651	7.87851	7.35484	6.32276	6.35955
BF000239	203975_s_at	CHAF1A	5.56646	6.48827	7.79084	6.59247	5.89862	6.37454	5.7681	6.00564	5.93189
NM_016653	218833_at	ZAK	6.89047	5.36921	4.55004	5.02813	5.8164	5.89015	6.33938	5.79027	5.41635
AW003635	214220_s_at	ALMS1	7.27649	6.83032	6.08565	6.25278	7.72629	6.95034	7.68152	6.04257	7.13462
NM_016821	205760_s_at	OGG1	10.368	7.34112	8.34803	7.88407	7.54651	7.0315	7.09893	6.3258	6.17001
AL545523	201267_s_at	PSMC3	8.57403	10.2724	10.9874	10.7318	10.1451	9.53653	9.02916	10.8124	10.8464
BF669264	214794_at	PA2G4	5.81446	8.69777	9.6006	9.10875	7.95646	8.34702	6.81166	8.54212	8.43154
AF162666	210379_s_at	TLK1	8.61913	4.89407	4.14405	4.70557	6.66854	6.31538	5.88521	5.5758	7.07741
AI983505	214773_x_at	TIPRL	4.8326	8.80727	8.7772	8.60388	8.22126	8.42685	8.14531	7.33405	7.40202
NM_004702	205034_at	CCNE2	5.77586	4.93403	6.94327	6.16586	3.17072	5.56618	2.96012	2.78435	2.62679
NM_018063	220085_at	HELLS	10.0856	7.23732	8.84777	5.74937	4.534	6.38451	3.58096	3.17702	2.86262
BF718610	202102_s_at	BRD4	7.48251	9.73684	9.87222	9.81203	9.38441	9.69996	8.68695	9.21732	9.6284
NM_030653	208149_x_at	DDX11	6.55669	6.79131	7.98437	7.55825	5.95674	7.36672	6.31063	7.146	6.02577
AI983033	213378_s_at	DDX12	8.39024	5.83081	7.22934	7.32677	4.44617	5.95215	6.01513	6.11141	4.73635
Transcription
Gene Identifier	Proble ID	Gene ID	Young 1	Young 2	Young 3	Young 4	Aged 1	Aged 2	Aged 3	Aged 4	Aged 5
AB028957	213435_at	SATB2	4.98117	6.30242	4.39669	5.28845	6.1648	6.28933	7.09152	5.64803	6.11598
NM_014772	204303_s_at	KIAA0427	5.16431	5.66491	4.87295	5.19813	5.93874	5.80538	7.08704	6.36597	6.34379
BE567032	215167_at	MED14	4.56539	5.37791	4.12855	4.59132	5.55934	5.67702	5.44289	5.31432	6.18951
NM_030580	219801_at	ZNF34	6.11101	6.6402	5.96598	6.49725	7.11381	6.60086	7.24582	6.74955	7.33623
AV756536	204917_s_at	MLLT3	3.12707	4.15202	5.10332	4.87466	2.9615	3.41539	3.15472	3.13291	3.10488
AF213666	210752_s_at	MLX	5.91523	6.06623	5.99991	6.32827	6.33191	6.44472	7.20708	6.7496	6.82491
NM_005149	206838_at	TBX19	6.34937	6.76466	5.91239	6.27752	6.99492	6.8193	8.17989	6.44306	6.86989
NM_001181	206130_s_at	ASGR2	7.38555	6.84266	7.08438	7.9602	8.05611	7.88557	8.26192	8.50018	7.83941
U91543	208807_s_at	CHD3	7.20881	7.72483	8.70228	8.69001	6.96729	7.31516	7.11717	7.0457	6.89913
NM_003505	204451_at	FZD1	8.64408	8.5867	6.60949	8.24912	9.31915	9.25415	9.60401	9.55734	9.90794
BG034972	205458_at	MC1R	5.67604	5.28133	5.75093	5.25402	5.78406	6.04638	6.82818	5.88668	6.49828
M60721	214438_at	HLX	10.5608	10.6728	9.69028	10.0985	11.0399	10.9373	11.2063	10.9894	11.7327
NM_015986	205474_at	CRLF3	9.77427	10.4007	10.5741	10.4646	9.97614	9.83923	9.82121	9.18681	9.5802
NM_031280	221437_s_at	MRPS15	9.2152	9.34118	9.79375	9.96589	9.2108	8.68277	8.54972	10.0984	9.18266
NM_005195	203973_s_at	CEBPD	9.23137	9.34275	8.76196	8.6054	9.36776	9.49524	10.19	9.55992	9.53318
NM_014285	214507_s_at	EXOSC2	5.84701	6.08429	6.84996	7.05593	5.78574	5.02047	5.10589	5.71253	5.72333
NM_003456	206416_at	ZNF205	6.60681	6.09722	5.53231	6.18094	6.5737	6.57349	6.92979	7.45873	7.13176
NM_005804	201584_s_at	DDX39	10.7136	10.6128	11.4916	11.2358	10.3883	10.6054	10.1945	9.96544	9.81018
BF675004	201544_x_at	PABPN1	11.8565	11.6118	12.0674	11.7682	11.5691	11.4659	10.7933	11.4528	11.2542
NM_022898	219528_s_at	BCL11B	8.19333	9.01837	9.31067	9.72457	7.21418	8.42441	6.42347	5.30938	7.01092
AA704766	212078_s_at	MLL	7.83968	7.83845	8.37555	6.83835	7.26144	7.01735	6.28751	6.34582	6.85585
AK026521	216941_s_at	TAF1B	6.33027	5.96846	6.04338	6.03836	5.38288	5.11344	5.20422	4.91586	5.27374
AI824012	202600_s_at	NRIP1	8.61834	8.12094	9.09437	8.52637	7.86619	8.19694	6.18261	7.312	6.82717
NM_021809	218724_s_at	TGIF2	7.91606	6.7219	7.04056	7.38827	6.0617	6.57343	5.73633	6.08149	6.21378
NM_004343	200935_at	CALR	9.41163	9.33102	9.18904	8.33949	8.43822	8.83957	7.61053	8.3508	8.14369
Oxidation-reduction
Gene Identifier	Proble ID	Gene ID	Young 1	Young 2	Young 3	Young 4	Aged 1	Aged 2	Aged 3	Aged 4	Aged 5
U05598	209699_x_at	AKR1C2	4.16224	4.86958	4.64879	5.10047	5.80362	5.15743	5.96918	6.19081	6.5885
NM_024592	218800_at	SRD5A3	4.29044	5.31552	3.81846	5.44624	6.25901	5.83727	5.69765	5.69085	6.05055
NM_006623	201397_at	PHGDH	4.99124	7.38475	8.71251	7.87135	4.58161	4.72406	4.69283	4.79856	4.55162
AI057637	49452_at	ACACB	5.9091	6.46428	5.42219	5.8276	7.48881	6.80303	8.53418	6.56237	7.04697
NM_001353	204151_x_at	AKR1C1	5.06914	5.14167	4.4637	5.00321	6.46077	5.4336	6.85178	6.14822	6.86349
BC000185	210687_at	CPT1A	4.04705	4.47179	3.74648	4.42191	4.72057	4.55662	4.80227	5.34151	5.02741
AF213666	210752_s_at	MLX	5.91523	6.06623	5.99991	6.32827	6.33191	6.44472	7.20708	6.7496	6.82491
AA135522	212510_at	GPD1L	9.65665	9.56332	7.89408	9.40609	10.5182	10.3472	9.81186	10.1339	10.5325
NM_000240	204388_s_at	MAOA	10.8282	10.9057	10.0111	10.5135	11.1488	11.0123	11.5521	11.177	11.1925
BC000306	201035_s_at	HADH	7.74067	7.81679	8.52257	8.44275	7.31078	6.89334	7.18739	8.08789	8.22423
AB019695	211177_s_at	TXNRD2	7.56942	6.43879	6.52921	7.17014	7.62693	7.48137	8.68038	8.13509	7.82782
NM_014080	219727_at	DUOX2	3.65439	3.36016	2.77886	3.09616	3.66863	3.50786	4.60294	3.37513	3.52606
AF136970	221605_s_at	PIPOX	8.0916	7.56251	6.81484	6.84911	8.0813	8.00978	8.54804	7.96097	8.81977
NM_000689	212224_at	ALDH1A1	9.76141	10.8842	10.3622	7.48923	9.07435	8.97573	9.41173	10.4293	8.9177
NM_002224	201189_s_at	ITPR3	7.62042	7.25149	8.76958	8.21223	6.90863	7.31208	5.60634	4.59575	5.47808
