# Supplementary material for: Alterations in Gene Array Patterns in Dendritic Cells from Aged Humans
Source: PLoS One. 2014 Sep 5;9(9):e106471. doi: 10.1371/journal.pone.0106471 (PMC4156347; doi:10.1371/journal.pone.0106471)
Supplement: Table S3 — Sequences of primers used for qRT-PCR. (XLS) [file pone.0106471.s004.xls]

## Sheet: Sheet1
Primers for QRT-PCR
Gene Identifier	Primer Name	Sequence
NM_006623	PHGDH_F	CACGACAGGCTTGCTGAATG
	PHGDH_R	CATTCTCATGGTCCACCAAG
NM_022898	BCL11B_F	CCTGTAGTCATAACAGCTAG
	BCL11B_R	GGATCATCTGCTTCCGTGTTG
NM_018492	PBK_F	GGTTAAAGTATCTGCACCAAG
	PBK_R	CCAATGTAACAAGCCTCAGG
AB004903	SOCS2_F	GGTCAGACAGGATGGTACTG
	SOCS2_R	TTCCGTCTTGGTATTCGATTCG
NM_001548	IFIT1_F	AGCAACCATGAGTACAAATGG
	IFIT1_R	TGTTTCACATAGGCTAGTAGG
NM_001549	IFIT3_F	CAGTCATGAGTGAGGTCACC
	IFIT3_R	CTAGGTGTTTTATGTAGGCC
NM_001168	BIRC5_F	TGAGAACGAGCCAGACTTG
	BIRC5_R	TGTTCTTGGCTCTTTCTCTG
NM_005512	LRRC32	Item# VHPS-3543, RealTimePrimer.com
U91543	ALDH1A1	Item#VHPS-289, RealTimePrimer.com
W46291	ADAM12	Item#VHPS-144, RealTimePrimer.com
